# Supplementary material for: Substrate-independent expression of key functional genes in Cycloclasticus pugetii strain PS-1 limits their use as markers for PAH biodegradation
Source: Front Microbiol. 2023 Jun 29;14:1185619. doi: 10.3389/fmicb.2023.1185619 (PMC10338962; doi:10.3389/fmicb.2023.1185619)
Supplement: Supplementary file 1 [file Data_Sheet_1.zip]

Archive with 3 entries (3 files):
- Supplementary Table S1 and Supplementary Figures S1-S3.pdf
- Supplementary Table S2.xlsx
- Supplementary Table S3.xlsx
