# Supplementary material for: Substrate-independent expression of key functional genes in Cycloclasticus pugetii strain PS-1 limits their use as markers for PAH biodegradation
Source: Front Microbiol. 2023 Jun 29;14:1185619. doi: 10.3389/fmicb.2023.1185619 (PMC10338962; doi:10.3389/fmicb.2023.1185619)
Supplement: Supplementary file 1 [file Data_Sheet_1.zip › Supplementary Table S2.xlsx]

## Sheet: Tabelle1
Vogel et al. 2023 - Substrate-independent expression of key functional genes in Cycloclasticus pugetii strain PS-1 limits their use as PAH biodegradation markers
MIQE checklist after Bustin et al. 2009
Item to check	Importance	Checklist
EXPERIMENTAL DESIGN
Definition of experimental and control groups	E	NA
Number within each group	E	NA
Assay carried out by core lab or investigator's lab?	D	Investigator's lab
Acknowledgement of authors' contributions	D	See author contributions section
SAMPLE
Description	E	Bacterial cultures of wild-type Cycloclasticus pugetii PS-1
Volume/mass of sample processed	D	15 - 30 mL of culture, filtered on 0.22µm Sterivex filter cartridges
Microdissection or macrodissection	E	NA
Processing procedure	E	Materials & Methods section, "DNA and RNA extraction, processing, and quality control"
If frozen - how and how quickly?	E	instantly, -80 °C
If fixed - with what, how quickly?	E	NA
Sample storage conditions and duration (especially for FFPE samples)	E	Samples were processed instantly after thawing. Storing at -80°C for max. 14 days
NUCLEIC ACID EXTRACTION
Procedure and/or instrumentation	E	Materials & Methods section, "DNA and RNA extraction, processing, and quality control"
Name of kit and details of any modifications	E	AllPrep RNA/DNA mini kit (Quiagen, Hilden, Germany), modifications in: Materials & Methods section, "DNA and RNA extraction, processing, and quality control"
Source of additional reagents used	D	NA
Details of DNase or RNAse treatment	E	AllPrep RNA/DNA mini kit (Quiagen, Hilden, Germany), modifications in: Materials & Methods section, "DNA and RNA extraction, processing, and quality control"
Contamination assessment (DNA or RNA)	E	Spectrophotometry, in method development
Nucleic acid quantification	E	Spectrophotometry, in method development
Instrument and method	E	Nano drop & Qubit
Purity (A260/A280)	D	1.8 - 2.1
Yield	D	DNA: 23.2 - 168 ng/µL, RNA not detectable - 56 ng/µL
RNA integrity method/instrument	E	ND
RIN/RQI or Cq of 3' and 5' transcripts	E	ND
Inhibition testing (Cq dilutions, spike or other)	E	No inhibition detected: calibration curves of the validation qPCR using serial dilutions of assay calibrator
REVERSE TRANSCRIPTION
Complete reaction conditions	E	Materials & Methods section, "DNA and RNA extraction, processing, and quality control"
Amount of RNA and reaction volume	E	10 µL of extracted RNA, reaction volume 40 µL
Priming oligonucleotide (if using GSP) and concentration	E	Random hexamer primers 2 µL/reaction
Reverse transcriptase and concentration	E	SuperScript III Reverse Transcriptase
Temperature and time	E	25°C for 5 min, 50°C for 50 min, 70°C for 15 min
Manufacturer of reagents and catalogue numbers	D	Invitrogen 18080093
Cqs with and without RT	D	ND
Storage conditions of cDNA	D	-80°C
qPCR TARGET INFORMATION
If multiplex, efficiency and LOD of each assay.	E	No multiplex
Sequence accession number	E	Supplementary Information, Table S1
Amplicon length	E	Materials & Methods section, "qPCR for functional genes "
In silico specificity screen (BLAST, etc)	E	BLAST
Location of each primer by exon or intron (if applicable)	E	NA
What splice variants are targeted?	E	NA
qPCR OLIGONUCLEOTIDES
Primer sequences	E	Materials & Methods section, "qPCR for functional genes "
RTPrimerDB Identification Number	D	NA
Probe sequences	D	No probe used
Location and identity of any modifications	E	NA
Manufacturer of oligonucleotides	D	Biomers
Purification method	D	cartridge purification
qPCR PROTOCOL
Complete reaction conditions	E	Materials & Methods section, "qPCR for functional genes "
Reaction volume and amount of cDNA/DNA	E	10 μl, 1µl of template
Primer, (probe), Mg++ and dNTP concentrations	E	Materials & Methods section, "qPCR for functional genes "
Polymerase identity and concentration	E	Materials & Methods section, "qPCR for functional genes "
Buffer/kit identity and manufacturer	E	SsoAdvanced Universal SYBR® GREEN supermix (2X), Bio-Rad
Additives (SYBR Green I, DMSO, etc.)	E	SYBR Green
Manufacturer of plates/tubes and catalog number	D	Bio-Rad, MLL 9651
Complete thermocycling parameters	E	Materials & Methods section, "qPCR for functional genes "
Reaction setup (manual/robotic)	D	Manual
Manufacturer of qPCR instrument	E	Bio-Rad
qPCR VALIDATION
Evidence of optimisation (from gradients)	D	NA
Specificity (gel, sequence, melt, or digest)	E	Melt curve analysis
For SYBR Green I, Cq of the NTC	E	Cq>35 or undetected
Standard curves with slope and y-intercept	E	mean over all 14 qPCR runs of the presented study; rhd3α: y = -3.243 x + 36.038; pahE: y = - 3.338 x + 35.858 ; rhd2α: y = -3.376 x + 36.281
PCR efficiency calculated from slope	E	mean over all 14 qPCR runs of the presented study; rhd3α: 101.7%; pahE: 99.6%; rhd2α: 98.1%
Confidence interval for PCR efficiency or standard error	D	ND
r2 of standard curve	E	mean over all 14 qPCR runs of the presented study; rhd3α: 0.999; pahE: 0.997; rhd2α: 0.996
Linear dynamic range	E	rhd3α: 5.66e+2 - 35.66e+7 molecules/µL (6 orders of magnitude); pahE: 7.93e+2 - 7.93e+7 molecules/µL (6 orders of magnitude); rhd2α: 3.96e+2 - 3.96e+7 molecules/µL (6 orders of magnitude);
Cq variation at lower limit	E	ND
Confidence intervals throughout range	D	NA
Evidence for limit of detection	E	Linearity of calibration curve and specificity of qPCR product by melting curve analysis following amplification
If multiplex, efficiency and LOD of each assay.	E	No multiplex
DATA ANALYSIS
qPCR analysis program (source, version)	E	CFX Maestro Software 1.1 (version 4.1.2433.1219), Bio-Rad Laboratories 2017
Cq method determination	E	Automatic Threshold; Automatic Baseline
Outlier identification and disposition	E	Software default properties
Results of NTCs	E	Cq >35 or undetected
Justification of number and choice of reference genes	E	Bibliography
Description of normalisation method	E	Materials & Methods section, "qPCR for functional genes "
Number and concordance of biological replicates	D	N = 3, qPCR
Number and stage (RT or qPCR) of technical replicates	E	N = 3, qPCR
Repeatability (intra-assay variation)	E	ND
Reproducibility (inter-assay variation, %CV)	D	ND
Power analysis	D	ND
Statistical methods for result significance	E	Materials & Methods section, "Statistics "
Software (source, version)	E	R version 4.2.3 (2023-03-15)
Cq or raw data submission using RDML	D	NA
NA: Not applicable, ND: Not determined
Bustin, S. A., Benes, V., Garson, J. A., Hellemans, J., Huggett, J., Kubista, M., ... & Wittwer, C. T. (2009). The MIQE Guidelines: M inimum I nformation for Publication of Q uantitative Real-Time PCR E xperiments.
