# Supplementary material for: Substrate-independent expression of key functional genes in Cycloclasticus pugetii strain PS-1 limits their use as markers for PAH biodegradation
Source: Front Microbiol. 2023 Jun 29;14:1185619. doi: 10.3389/fmicb.2023.1185619 (PMC10338962; doi:10.3389/fmicb.2023.1185619)
Supplement: Supplementary file 1 [file Data_Sheet_1.zip › Supplementary Table S3.xlsx]

## Sheet: A PAH concentration over time
PAH concentration over time
	Df	Sum Sq	Mean Sq	F value	Pr(>F)
Sample_type	2	72659	36329	198.4	< 2E-016	***
Time_days	10	331153	33115	180.9	< 2E-016	***
Sample_type:Time_days	20	46496	2325	12.7	3.58e-15	***
Residuals	63	11536	183
---
Signif. codes: 0 ‘***’ 0.001 ‘**’ 0.01 ‘*’ 0.05 ‘.’ 0.1 ‘ ’ 1
Tukey multiple comparisons of means
95% family-wise confidence level
Fit: aov(formula = PAH_conc_mg_per_L ~ Sample_type * Time_days, data = df)
$Sample_type
	diff	lwr	upr	p adj
P/N-NAP	32.6792	24.5591	40.7993	0
PHE-NAP	67.3781	59.258	75.4982	0
PHE-P/N	34.6989	26.5788	42.819	0
$Time_days
	diff	lwr	upr	p adj
3-0	-4.56381	-28.3815	19.2539	0.999893
4-0	-60.7939	-84.6116	-36.9762	0
5-0	-104.912	-128.73	-81.0941	0
6-0	-122.929	-146.746	-99.1111	0
7-0	-135.821	-159.639	-112.003	0
8-0	-142.774	-166.592	-118.957	0
9-0	-155.425	-179.243	-131.607	0
10-0	-175.612	-199.43	-151.794	0
11-0	-173.959	-197.777	-150.142	0
12-0	-167.133	-190.951	-143.315	0
4-3	-56.2301	-77.5333	-34.9269	0
5-3	-100.348	-121.651	-79.0448	0
6-3	-118.365	-139.668	-97.0618	0
7-3	-131.257	-152.561	-109.954	0
8-3	-138.211	-159.514	-116.907	0
9-3	-150.861	-172.164	-129.558	0
10-3	-171.048	-192.351	-149.745	0
11-3	-169.396	-190.699	-148.092	0
12-3	-162.569	-183.872	-141.266	0
5-4	-44.1179	-65.4211	-22.8147	2e-07
6-4	-62.1349	-83.4381	-40.8317	0
7-4	-75.0272	-96.3304	-53.724	0
8-4	-81.9806	-103.284	-60.6774	0
9-4	-94.6309	-115.934	-73.3277	0
10-4	-114.818	-136.121	-93.5148	0
11-4	-113.166	-134.469	-91.8624	0
12-4	-106.339	-127.642	-85.0357	0
6-5	-18.017	-39.3202	3.28621	0.172853
7-5	-30.9093	-52.2125	-9.60613	0.0004196
8-5	-37.8627	-59.1659	-16.5595	7.1e-06
9-5	-50.513	-71.8162	-29.2099	0
10-5	-70.7001	-92.0033	-49.3969	0
11-5	-69.0477	-90.3508	-47.7445	0
12-5	-62.221	-83.5242	-40.9178	0
7-6	-12.8923	-34.1955	8.41085	0.635375
8-6	-19.8457	-41.1489	1.45749	0.0895818
9-6	-32.4961	-53.7993	-11.1929	0.0001708
10-6	-52.6831	-73.9863	-31.3799	0
11-6	-51.0307	-72.3339	-29.7275	0
12-6	-44.2041	-65.5073	-22.9009	1e-07
8-7	-6.95336	-28.2566	14.3498	0.990283
9-7	-19.6037	-40.9069	1.69948	0.0982085
10-7	-39.7908	-61.0939	-18.4876	2.2e-06
11-7	-38.1383	-59.4415	-16.8351	6e-06
12-7	-31.3117	-52.6149	-10.0085	0.0003348
9-8	-12.6504	-33.9536	8.65283	0.660785
10-8	-32.8374	-54.1406	-11.5342	0.0001404
11-8	-31.185	-52.4882	-9.88178	0.0003595
12-8	-24.3584	-45.6615	-3.05516	0.0127549
10-9	-20.187	-41.4902	1.11616	0.0784948
11-9	-18.5346	-39.8378	2.76859	0.144809
12-9	-11.708	-33.0112	9.5952	0.754718
11-10	1.65243	-19.6508	22.9556	1
12-10	8.47904	-12.8241	29.7822	0.959939
12-11	6.82662	-14.4766	28.1298	0.991557
$`Sample_type:Time_days`
	diff	lwr	upr	p adj
P/N:0-NAP:0	-22.4199	-76.2676	31.4279	0.998585
PHE:0-NAP:0	-23.5219	-77.3697	30.3258	0.996953
NAP:3-NAP:0	-6.07948	-55.2355	43.0766	1
P/N:3-NAP:0	-21.4118	-70.5679	27.7442	0.997084
PHE:3-NAP:0	-32.1419	-81.2979	17.0142	0.737626
NAP:4-NAP:0	-74.0327	-123.189	-24.8766	5.04e-05
P/N:4-NAP:0	-96.9704	-146.126	-47.8144	0
PHE:4-NAP:0	-57.3204	-106.476	-8.16438	0.0065719
NAP:5-NAP:0	-133.323	-182.479	-84.1673	0
P/N:5-NAP:0	-128.696	-177.852	-79.5397	0
PHE:5-NAP:0	-98.6581	-147.814	-49.5021	0
NAP:6-NAP:0	-202.665	-251.821	-153.509	0
P/N:6-NAP:0	-134.053	-183.209	-84.8966	0
PHE:6-NAP:0	-78.0107	-127.167	-28.8546	1.46e-05
NAP:7-NAP:0	-211.805	-260.961	-162.649	0
P/N:7-NAP:0	-142.398	-191.554	-93.2414	0
PHE:7-NAP:0	-99.2029	-148.359	-50.0468	0
NAP:8-NAP:0	-213.961	-263.117	-164.805	0
P/N:8-NAP:0	-149.401	-198.557	-100.245	0
PHE:8-NAP:0	-110.903	-160.059	-61.7471	0
NAP:9-NAP:0	-223.912	-273.068	-174.756	0
P/N:9-NAP:0	-157.057	-206.213	-107.901	0
PHE:9-NAP:0	-131.247	-180.403	-82.091	0
NAP:10-NAP:0	-228.599	-277.755	-179.443	0
P/N:10-NAP:0	-196.144	-245.3	-146.988	0
PHE:10-NAP:0	-148.035	-197.191	-98.879	0
NAP:11-NAP:0	-234.327	-283.483	-185.171	0
P/N:11-NAP:0	-180.504	-229.66	-131.348	0
PHE:11-NAP:0	-152.989	-202.145	-103.833	0
NAP:12-NAP:0	-234.327	-283.483	-185.171	0
P/N:12-NAP:0	-192.872	-242.028	-143.716	0
PHE:12-NAP:0	-120.141	-169.297	-70.985	0
PHE:0-P/N:0	-1.10208	-54.9498	52.7457	1
NAP:3-P/N:0	16.3404	-32.8157	65.4964	0.999979
P/N:3-P/N:0	1.00802	-48.148	50.1641	1
PHE:3-P/N:0	-9.72205	-58.8781	39.434	1
NAP:4-P/N:0	-51.6128	-100.769	-2.45678	0.028122
P/N:4-P/N:0	-74.5506	-123.707	-25.3945	4.29e-05
PHE:4-P/N:0	-34.9006	-84.0566	14.2555	0.578075
NAP:5-P/N:0	-110.903	-160.06	-61.7475	0
P/N:5-P/N:0	-106.276	-155.432	-57.1198	0
PHE:5-P/N:0	-76.2382	-125.394	-27.0822	2.54e-05
NAP:6-P/N:0	-180.245	-229.401	-131.089	0
P/N:6-P/N:0	-111.633	-160.789	-62.4767	0
PHE:6-P/N:0	-55.5909	-104.747	-6.4348	0.0103673
NAP:7-P/N:0	-189.385	-238.541	-140.229	0
P/N:7-P/N:0	-119.978	-169.134	-70.8216	0
PHE:7-P/N:0	-76.783	-125.939	-27.627	2.14e-05
NAP:8-P/N:0	-191.541	-240.697	-142.385	0
P/N:8-P/N:0	-126.981	-176.137	-77.8254	0
PHE:8-P/N:0	-88.4833	-137.639	-39.3272	5e-07
NAP:9-P/N:0	-201.492	-250.648	-152.336	0
P/N:9-P/N:0	-134.637	-183.793	-85.4813	0
PHE:9-P/N:0	-108.827	-157.983	-59.6712	0
NAP:10-P/N:0	-206.179	-255.335	-157.023	0
P/N:10-P/N:0	-173.724	-222.88	-124.568	0
PHE:10-P/N:0	-125.615	-174.771	-76.4592	0
NAP:11-P/N:0	-211.907	-261.063	-162.751	0
P/N:11-P/N:0	-158.084	-207.24	-108.928	0
PHE:11-P/N:0	-130.569	-179.725	-81.4134	0
NAP:12-P/N:0	-211.907	-261.063	-162.751	0
P/N:12-P/N:0	-170.452	-219.608	-121.296	0
PHE:12-P/N:0	-97.7212	-146.877	-48.5651	0
NAP:3-PHE:0	17.4425	-31.7136	66.5985	0.999921
P/N:3-PHE:0	2.1101	-47.0459	51.2661	1
PHE:3-PHE:0	-8.61997	-57.776	40.5361	1
NAP:4-PHE:0	-50.5107	-99.6668	-1.3547	0.0365585
P/N:4-PHE:0	-73.4485	-122.605	-24.2925	6.04e-05
PHE:4-PHE:0	-33.7985	-82.9545	15.3575	0.64367
NAP:5-PHE:0	-109.801	-158.957	-60.6454	0
P/N:5-PHE:0	-105.174	-154.33	-56.0177	0
PHE:5-PHE:0	-75.1362	-124.292	-25.9801	3.58e-05
NAP:6-PHE:0	-179.143	-228.299	-129.987	0
P/N:6-PHE:0	-110.531	-159.687	-61.3746	0
PHE:6-PHE:0	-54.4888	-103.645	-5.33272	0.0137706
NAP:7-PHE:0	-188.283	-237.439	-139.127	0
P/N:7-PHE:0	-118.876	-168.032	-69.7195	0
PHE:7-PHE:0	-75.681	-124.837	-26.5249	3.02e-05
NAP:8-PHE:0	-190.439	-239.595	-141.283	0
P/N:8-PHE:0	-125.879	-175.035	-76.7233	0
PHE:8-PHE:0	-87.3812	-136.537	-38.2251	7e-07
NAP:9-PHE:0	-200.39	-249.546	-151.234	0
P/N:9-PHE:0	-133.535	-182.691	-84.3793	0
PHE:9-PHE:0	-107.725	-156.881	-58.5691	0
NAP:10-PHE:0	-205.077	-254.233	-155.921	0
P/N:10-PHE:0	-172.622	-221.778	-123.466	0
PHE:10-PHE:0	-124.513	-173.669	-75.3571	0
NAP:11-PHE:0	-210.805	-259.961	-161.649	0
P/N:11-PHE:0	-156.982	-206.138	-107.826	0
PHE:11-PHE:0	-129.467	-178.623	-80.3113	0
NAP:12-PHE:0	-210.805	-259.961	-161.649	0
P/N:12-PHE:0	-169.35	-218.506	-120.194	0
PHE:12-PHE:0	-96.6191	-145.775	-47.463	0
P/N:3-NAP:3	-15.3323	-59.2989	28.6341	0.999944
PHE:3-NAP:3	-26.0624	-70.0289	17.9041	0.87621
NAP:4-NAP:3	-67.9532	-111.92	-23.9867	2.76e-05
P/N:4-NAP:3	-90.891	-134.857	-46.9244	0
PHE:4-NAP:3	-51.2409	-95.2075	-7.27445	0.006627
NAP:5-NAP:3	-127.244	-171.21	-83.2774	0
P/N:5-NAP:3	-122.616	-166.583	-78.6497	0
PHE:5-NAP:3	-92.5786	-136.545	-48.6121	0
NAP:6-NAP:3	-196.585	-240.552	-152.619	0
P/N:6-NAP:3	-127.973	-171.94	-84.0066	0
PHE:6-NAP:3	-71.9312	-115.898	-27.9647	6.8e-06
NAP:7-NAP:3	-205.725	-249.692	-161.759	0
P/N:7-NAP:3	-136.318	-180.285	-92.3515	0
PHE:7-NAP:3	-93.1234	-137.09	-49.1569	0
NAP:8-NAP:3	-207.881	-251.848	-163.915	0
P/N:8-NAP:3	-143.322	-187.288	-99.3553	0
PHE:8-NAP:3	-104.824	-148.79	-60.8571	0
NAP:9-NAP:3	-217.833	-261.799	-173.866	0
P/N:9-NAP:3	-150.978	-194.944	-107.011	0
PHE:9-NAP:3	-125.168	-169.134	-81.2011	0
NAP:10-NAP:3	-222.519	-266.486	-178.553	0
P/N:10-NAP:3	-190.064	-234.031	-146.098	0
PHE:10-NAP:3	-141.956	-185.922	-97.9891	0
NAP:11-NAP:3	-228.248	-272.214	-184.281	0
P/N:11-NAP:3	-174.424	-218.391	-130.458	0
PHE:11-NAP:3	-146.91	-190.876	-102.943	0
NAP:12-NAP:3	-228.248	-272.214	-184.281	0
P/N:12-NAP:3	-186.793	-230.759	-142.826	0
PHE:12-NAP:3	-114.061	-158.028	-70.095	0
PHE:3-P/N:3	-10.7301	-54.6966	33.2364	1
NAP:4-P/N:3	-52.6208	-96.5873	-8.65434	0.0043704
P/N:4-P/N:3	-75.5586	-119.525	-31.5921	1.9e-06
PHE:4-P/N:3	-35.9086	-79.8751	8.05791	0.289994
NAP:5-P/N:3	-111.912	-155.878	-67.945	0
P/N:5-P/N:3	-107.284	-151.25	-63.3174	0
PHE:5-P/N:3	-77.2463	-121.213	-33.2798	1e-06
NAP:6-P/N:3	-181.253	-225.219	-137.286	0
P/N:6-P/N:3	-112.641	-156.607	-68.6743	0
PHE:6-P/N:3	-56.5989	-100.565	-12.6324	0.0012579
NAP:7-P/N:3	-190.393	-234.359	-146.426	0
P/N:7-P/N:3	-120.986	-164.952	-77.0192	0
PHE:7-P/N:3	-77.7911	-121.758	-33.8246	8e-07
NAP:8-P/N:3	-192.549	-236.516	-148.583	0
P/N:8-P/N:3	-127.989	-171.956	-84.0229	0
PHE:8-P/N:3	-89.4913	-133.458	-45.5248	0
NAP:9-P/N:3	-202.5	-246.467	-158.534	0
P/N:9-P/N:3	-135.645	-179.612	-91.6789	0
PHE:9-P/N:3	-109.835	-153.802	-65.8688	0
NAP:10-P/N:3	-207.187	-251.153	-163.22	0
P/N:10-P/N:3	-174.732	-218.698	-130.765	0
PHE:10-P/N:3	-126.623	-170.59	-82.6567	0
NAP:11-P/N:3	-212.915	-256.882	-168.949	0
P/N:11-P/N:3	-159.092	-203.058	-115.125	0
PHE:11-P/N:3	-131.577	-175.544	-87.611	0
NAP:12-P/N:3	-212.915	-256.882	-168.949	0
P/N:12-P/N:3	-171.46	-215.427	-127.494	0
PHE:12-P/N:3	-98.7292	-142.696	-54.7627	0
NAP:4-PHE:3	-41.8908	-85.8573	2.07573	0.0832781
P/N:4-PHE:3	-64.8285	-108.795	-20.862	8.13e-05
PHE:4-PHE:3	-25.1785	-69.145	18.788	0.9096
NAP:5-PHE:3	-101.181	-145.148	-57.215	0
P/N:5-PHE:3	-96.5538	-140.52	-52.5873	0
PHE:5-PHE:3	-66.5162	-110.483	-22.5497	4.54e-05
NAP:6-PHE:3	-170.523	-214.489	-126.556	0
P/N:6-PHE:3	-101.911	-145.877	-57.9442	0
PHE:6-PHE:3	-45.8688	-89.8353	-1.9023	0.030441
NAP:7-PHE:3	-179.663	-223.629	-135.696	0
P/N:7-PHE:3	-110.256	-154.222	-66.2891	0
PHE:7-PHE:3	-67.061	-111.027	-23.0945	3.76e-05
NAP:8-PHE:3	-181.819	-225.785	-137.852	0
P/N:8-PHE:3	-117.259	-161.226	-73.2929	0
PHE:8-PHE:3	-78.7612	-122.728	-34.7947	6e-07
NAP:9-PHE:3	-191.77	-235.737	-147.804	0
P/N:9-PHE:3	-124.915	-168.882	-80.9488	0
PHE:9-PHE:3	-99.1052	-143.072	-55.1387	0
NAP:10-PHE:3	-196.457	-240.423	-152.49	0
P/N:10-PHE:3	-164.002	-207.968	-120.035	0
PHE:10-PHE:3	-115.893	-159.86	-71.9267	0
NAP:11-PHE:3	-202.185	-246.152	-158.219	0
P/N:11-PHE:3	-148.362	-192.328	-104.395	0
PHE:11-PHE:3	-120.847	-164.814	-76.8809	0
NAP:12-PHE:3	-202.185	-246.152	-158.219	0
P/N:12-PHE:3	-160.73	-204.697	-116.764	0
PHE:12-PHE:3	-87.9991	-131.966	-44.0326	0
P/N:4-NAP:4	-22.9378	-66.9043	21.0287	0.966156
PHE:4-NAP:4	16.7122	-27.2543	60.6787	0.99971
NAP:5-NAP:4	-59.2907	-103.257	-15.3242	0.0005243
P/N:5-NAP:4	-54.663	-98.6296	-10.6965	0.0023241
PHE:5-NAP:4	-24.6254	-68.5919	19.3411	0.927192
NAP:6-NAP:4	-128.632	-172.599	-84.6656	0
P/N:6-NAP:4	-60.02	-103.986	-16.0534	0.000412
PHE:6-NAP:4	-3.97802	-47.9445	39.9885	1
NAP:7-NAP:4	-137.772	-181.739	-93.8056	0
P/N:7-NAP:4	-68.3648	-112.331	-24.3983	2.39e-05
PHE:7-NAP:4	-25.1702	-69.1367	18.7963	0.909883
NAP:8-NAP:4	-139.928	-183.895	-95.9617	0
P/N:8-NAP:4	-75.3686	-119.335	-31.4021	2e-06
PHE:8-NAP:4	-36.8704	-80.837	7.09605	0.243383
NAP:9-NAP:4	-149.879	-193.846	-105.913	0
P/N:9-NAP:4	-83.0246	-126.991	-39.0581	1e-07
PHE:9-NAP:4	-57.2144	-101.181	-13.2479	0.0010319
NAP:10-NAP:4	-154.566	-198.533	-110.6	0
P/N:10-NAP:4	-122.111	-166.077	-78.1445	0
PHE:10-NAP:4	-74.0024	-117.969	-30.0359	3.3e-06
NAP:11-NAP:4	-160.294	-204.261	-116.328	0
P/N:11-NAP:4	-106.471	-150.438	-62.5046	0
PHE:11-NAP:4	-78.9566	-122.923	-34.9901	6e-07
NAP:12-NAP:4	-160.294	-204.261	-116.328	0
P/N:12-NAP:4	-118.84	-162.806	-74.8731	0
PHE:12-NAP:4	-46.1083	-90.0748	-2.14184	0.028546
PHE:4-P/N:4	39.65	-4.3165	83.6165	0.13858
NAP:5-P/N:4	-36.3529	-80.3194	7.61357	0.2678
P/N:5-P/N:4	-31.7253	-75.6918	12.2412	0.543984
PHE:5-P/N:4	-1.68768	-45.6542	42.2788	1
NAP:6-P/N:4	-105.694	-149.661	-61.7279	0
P/N:6-P/N:4	-37.0822	-81.0487	6.88431	0.233842
PHE:6-P/N:4	18.9597	-25.0068	62.9262	0.997508
NAP:7-P/N:4	-114.834	-158.801	-70.8679	0
P/N:7-P/N:4	-45.4271	-89.3936	-1.46056	0.0342367
PHE:7-P/N:4	-2.23247	-46.199	41.734	1
NAP:8-P/N:4	-116.99	-160.957	-73.0239	0
P/N:8-P/N:4	-52.4308	-96.3974	-8.46434	0.0046307
PHE:8-P/N:4	-13.9327	-57.8992	30.0338	0.999992
NAP:9-P/N:4	-126.942	-170.908	-82.9751	0
P/N:9-P/N:4	-60.0868	-104.053	-16.1203	0.000403
PHE:9-P/N:4	-34.2767	-78.2432	9.68984	0.380658
NAP:10-P/N:4	-131.628	-175.595	-87.6618	0
P/N:10-P/N:4	-99.1732	-143.14	-55.2067	0
PHE:10-P/N:4	-51.0647	-95.0312	-7.09815	0.0069845
NAP:11-P/N:4	-137.357	-181.323	-93.3901	0
P/N:11-P/N:4	-83.5334	-127.5	-39.5669	1e-07
PHE:11-P/N:4	-56.0189	-99.9854	-12.0524	0.0015141
NAP:12-P/N:4	-137.357	-181.323	-93.3901	0
P/N:12-P/N:4	-95.9018	-139.868	-51.9353	0
PHE:12-P/N:4	-23.1706	-67.1371	20.7959	0.961997
NAP:5-PHE:4	-76.0029	-119.969	-32.0364	1.6e-06
P/N:5-PHE:4	-71.3753	-115.342	-27.4088	8.3e-06
PHE:5-PHE:4	-41.3377	-85.3042	2.62883	0.094831
NAP:6-PHE:4	-145.344	-189.311	-101.378	0
P/N:6-PHE:4	-76.7322	-120.699	-32.7657	1.2e-06
PHE:6-PHE:4	-20.6903	-64.6568	23.2762	0.990902
NAP:7-PHE:4	-154.484	-198.451	-110.518	0
P/N:7-PHE:4	-85.0771	-129.044	-41.1106	1e-07
PHE:7-PHE:4	-41.8825	-85.849	2.08404	0.0834424
NAP:8-PHE:4	-156.64	-200.607	-112.674	0
P/N:8-PHE:4	-92.0808	-136.047	-48.1143	0
PHE:8-PHE:4	-53.5827	-97.5492	-9.61619	0.0032531
NAP:9-PHE:4	-166.592	-210.558	-122.625	0
P/N:9-PHE:4	-99.7368	-143.703	-55.7703	0
PHE:9-PHE:4	-73.9267	-117.893	-29.9602	3.3e-06
NAP:10-PHE:4	-171.278	-215.245	-127.312	0
P/N:10-PHE:4	-138.823	-182.79	-94.8567	0
PHE:10-PHE:4	-90.7147	-134.681	-46.7482	0
NAP:11-PHE:4	-177.007	-220.973	-133.04	0
P/N:11-PHE:4	-123.183	-167.15	-79.2169	0
PHE:11-PHE:4	-95.6689	-139.635	-51.7024	0
NAP:12-PHE:4	-177.007	-220.973	-133.04	0
P/N:12-PHE:4	-135.552	-179.518	-91.5853	0
PHE:12-PHE:4	-62.8206	-106.787	-18.8541	0.0001612
P/N:5-NAP:5	4.62765	-39.3389	48.5941	1
PHE:5-NAP:5	34.6653	-9.30124	78.6318	0.357845
NAP:6-NAP:5	-69.3414	-113.308	-25.3749	1.7e-05
P/N:6-NAP:5	-0.729252	-44.6958	43.2373	1
PHE:6-NAP:5	55.3127	11.3462	99.2792	0.0018944
NAP:7-NAP:5	-78.4814	-122.448	-34.5149	7e-07
P/N:7-NAP:5	-9.07413	-53.0406	34.8924	1
PHE:7-NAP:5	34.1205	-9.84603	78.087	0.390023
NAP:8-NAP:5	-80.6375	-124.604	-36.671	3e-07
P/N:8-NAP:5	-16.0779	-60.0444	27.8886	0.999859
PHE:8-NAP:5	22.4202	-21.5463	66.3867	0.974171
NAP:9-NAP:5	-90.5887	-134.555	-46.6221	0
P/N:9-NAP:5	-23.7339	-67.7004	20.2326	0.950397
PHE:9-NAP:5	2.07627	-41.8902	46.0428	1
NAP:10-NAP:5	-95.2753	-139.242	-51.3088	0
P/N:10-NAP:5	-62.8203	-106.787	-18.8538	0.0001612
PHE:10-NAP:5	-14.7117	-58.6782	29.2548	0.999976
NAP:11-NAP:5	-101.004	-144.97	-57.0372	0
P/N:11-NAP:5	-47.1805	-91.1469	-3.21394	0.0213117
PHE:11-NAP:5	-19.6659	-63.6324	24.3006	0.995628
NAP:12-NAP:5	-101.004	-144.97	-57.0372	0
P/N:12-NAP:5	-59.5489	-103.515	-15.5824	0.0004815
PHE:12-NAP:5	13.1823	-30.7842	57.1489	0.999998
PHE:5-P/N:5	30.0376	-13.9289	74.0041	0.656303
NAP:6-P/N:5	-73.9691	-117.936	-30.0026	3.3e-06
P/N:6-P/N:5	-5.3569	-49.3234	38.6096	1
PHE:6-P/N:5	50.685	6.71852	94.6515	0.0078169
NAP:7-P/N:5	-83.1091	-127.076	-39.1426	1e-07
P/N:7-P/N:5	-13.7018	-57.6683	30.2647	0.999995
PHE:7-P/N:5	29.4928	-14.4737	73.4593	0.691449
NAP:8-P/N:5	-85.2651	-129.232	-41.2986	1e-07
P/N:8-P/N:5	-20.7056	-64.6721	23.2609	0.990808
PHE:8-P/N:5	17.7926	-26.1739	61.7591	0.999122
NAP:9-P/N:5	-95.2163	-139.183	-51.2498	0
P/N:9-P/N:5	-28.3615	-72.328	15.605	0.760569
PHE:9-P/N:5	-2.55138	-46.5179	41.4151	1
NAP:10-P/N:5	-99.903	-143.869	-55.9365	0
P/N:10-P/N:5	-67.4479	-111.414	-23.4814	3.29e-05
PHE:10-P/N:5	-19.3394	-63.3059	24.6271	0.996609
NAP:11-P/N:5	-105.631	-149.598	-61.6648	0
P/N:11-P/N:5	-51.8081	-95.7746	-7.84159	0.0055909
PHE:11-P/N:5	-24.2936	-68.2601	19.6729	0.936555
NAP:12-P/N:5	-105.631	-149.598	-61.6648	0
P/N:12-P/N:5	-64.1765	-108.143	-20.21	0.0001016
PHE:12-P/N:5	8.55471	-35.4118	52.5212	1
NAP:6-PHE:5	-104.007	-147.973	-60.0402	0
P/N:6-PHE:5	-35.3945	-79.361	8.57199	0.317051
PHE:6-PHE:5	20.6474	-23.3191	64.6139	0.99116
NAP:7-PHE:5	-113.147	-157.113	-69.1802	0
P/N:7-PHE:5	-43.7394	-87.7059	0.227115	0.0529581
PHE:7-PHE:5	-0.54479	-44.5113	43.4217	1
NAP:8-PHE:5	-115.303	-159.269	-71.3362	0
P/N:8-PHE:5	-50.7432	-94.7097	-6.77667	0.0076836
PHE:8-PHE:5	-12.245	-56.2115	31.7215	1
NAP:9-PHE:5	-125.254	-169.22	-81.2874	0
P/N:9-PHE:5	-58.3991	-102.366	-14.4326	0.0007024
PHE:9-PHE:5	-32.589	-76.5555	11.3775	0.486748
NAP:10-PHE:5	-129.941	-173.907	-85.9741	0
P/N:10-PHE:5	-97.4856	-141.452	-53.519	0
PHE:10-PHE:5	-49.377	-93.3435	-5.41048	0.0114572
NAP:11-PHE:5	-135.669	-179.635	-91.7025	0
P/N:11-PHE:5	-81.8457	-125.812	-37.8792	2e-07
PHE:11-PHE:5	-54.3312	-98.2977	-10.3647	0.0025783
NAP:12-PHE:5	-135.669	-179.635	-91.7025	0
P/N:12-PHE:5	-94.2141	-138.181	-50.2476	0
PHE:12-PHE:5	-21.4829	-65.4494	22.4836	0.984905
P/N:6-NAP:6	68.6122	24.6457	112.579	2.19e-05
PHE:6-NAP:6	124.654	80.6876	168.621	0
NAP:7-NAP:6	-9.13997	-53.1065	34.8265	1
P/N:7-NAP:6	60.2673	16.3008	104.234	0.0003796
PHE:7-NAP:6	103.462	59.4954	147.428	0
NAP:8-NAP:6	-11.296	-55.2625	32.6705	1
P/N:8-NAP:6	53.2635	9.29704	97.23	0.0035895
PHE:8-NAP:6	91.7617	47.7952	135.728	0
NAP:9-NAP:6	-21.2472	-65.2137	22.7193	0.986947
P/N:9-NAP:6	45.6076	1.64108	89.5741	0.0326367
PHE:9-NAP:6	71.4177	27.4512	115.384	8.2e-06
NAP:10-NAP:6	-25.9339	-69.9004	18.0326	0.88147
P/N:10-NAP:6	6.52116	-37.4453	50.4877	1
PHE:10-NAP:6	54.6297	10.6632	98.5962	0.0023485
NAP:11-NAP:6	-31.6623	-75.6287	12.3043	0.548199
P/N:11-NAP:6	22.161	-21.8055	66.1275	0.977596
PHE:11-NAP:6	49.6755	5.70902	93.642	0.0105081
NAP:12-NAP:6	-31.6623	-75.6287	12.3043	0.548199
P/N:12-NAP:6	9.79258	-34.1739	53.7591	1
PHE:12-NAP:6	82.5238	38.5573	126.49	2e-07
PHE:6-P/N:6	56.0419	12.0754	100.008	0.001503
NAP:7-P/N:6	-77.7522	-121.719	-33.7857	9e-07
P/N:7-P/N:6	-8.34487	-52.3114	35.6216	1
PHE:7-P/N:6	34.8497	-9.11678	78.8162	0.34727
NAP:8-P/N:6	-79.9082	-123.875	-35.9417	4e-07
P/N:8-P/N:6	-15.3487	-59.3152	28.6178	0.999943
PHE:8-P/N:6	23.1495	-20.817	67.116	0.962389
NAP:9-P/N:6	-89.8594	-133.826	-45.8929	0
P/N:9-P/N:6	-23.0046	-66.9711	20.9619	0.964998
PHE:9-P/N:6	2.80552	-41.161	46.772	1
NAP:10-P/N:6	-94.5461	-138.513	-50.5796	0
P/N:10-P/N:6	-62.091	-106.058	-18.1245	0.0002062
PHE:10-P/N:6	-13.9825	-57.949	29.984	0.999992
NAP:11-P/N:6	-100.274	-144.241	-56.3079	0
P/N:11-P/N:6	-46.4512	-90.4177	-2.48469	0.0260199
PHE:11-P/N:6	-18.9367	-62.9032	25.0298	0.997556
NAP:12-P/N:6	-100.274	-144.241	-56.3079	0
P/N:12-P/N:6	-58.8196	-102.786	-14.8531	0.0006121
PHE:12-P/N:6	13.9116	-30.0549	57.8781	0.999993
NAP:7-PHE:6	-133.794	-177.761	-89.8276	0
P/N:7-PHE:6	-64.3868	-108.353	-20.4203	9.46e-05
PHE:7-PHE:6	-21.1922	-65.1587	22.7743	0.98739
NAP:8-PHE:6	-135.95	-179.917	-91.9836	0
P/N:8-PHE:6	-71.3906	-115.357	-27.4241	8.2e-06
PHE:8-PHE:6	-32.8924	-76.8589	11.0741	0.466988
NAP:9-PHE:6	-145.901	-189.868	-101.935	0
P/N:9-PHE:6	-79.0465	-123.013	-35.08	5e-07
PHE:9-PHE:6	-53.2364	-97.2029	-9.2699	0.0036196
NAP:10-PHE:6	-150.588	-194.555	-106.622	0
P/N:10-PHE:6	-118.133	-162.099	-74.1665	0
PHE:10-PHE:6	-70.0244	-113.991	-26.0579	1.33e-05
NAP:11-PHE:6	-156.316	-200.283	-112.35	0
P/N:11-PHE:6	-102.493	-146.46	-58.5266	0
PHE:11-PHE:6	-74.9786	-118.945	-31.0121	2.3e-06
NAP:12-PHE:6	-156.316	-200.283	-112.35	0
P/N:12-PHE:6	-114.862	-158.828	-70.895	0
PHE:12-PHE:6	-42.1303	-86.0968	1.83619	0.0786578
P/N:7-NAP:7	69.4073	25.4408	113.374	1.66e-05
PHE:7-NAP:7	112.602	68.6354	156.568	0
NAP:8-NAP:7	-2.15605	-46.1226	41.8105	1
P/N:8-NAP:7	62.4035	18.437	106.37	0.0001856
PHE:8-NAP:7	100.902	56.9352	144.868	0
NAP:9-NAP:7	-12.1072	-56.0737	31.8593	1
P/N:9-NAP:7	54.7476	10.7811	98.7141	0.0022633
PHE:9-NAP:7	80.5577	36.5912	124.524	3e-07
NAP:10-NAP:7	-16.7939	-60.7604	27.1726	0.999683
P/N:10-NAP:7	15.6611	-28.3054	59.6276	0.999915
PHE:10-NAP:7	63.7697	19.8032	107.736	0.0001167
NAP:11-NAP:7	-22.5223	-66.4888	21.4442	0.972719
P/N:11-NAP:7	31.301	-12.6655	75.2675	0.572385
PHE:11-NAP:7	58.8155	14.849	102.782	0.0006129
NAP:12-NAP:7	-22.5223	-66.4888	21.4442	0.972719
P/N:12-NAP:7	18.9325	-25.0339	62.8991	0.997564
PHE:12-NAP:7	91.6638	47.6973	135.63	0
PHE:7-P/N:7	43.1946	-0.771905	87.1611	0.0606888
NAP:8-P/N:7	-71.5633	-115.53	-27.5968	7.8e-06
P/N:8-P/N:7	-7.00378	-50.9703	36.9627	1
PHE:8-P/N:7	31.4944	-12.4721	75.4609	0.559433
NAP:9-P/N:7	-81.5145	-125.481	-37.548	2e-07
P/N:9-P/N:7	-14.6597	-58.6262	29.3068	0.999978
PHE:9-P/N:7	11.1504	-32.8161	55.1169	1
NAP:10-P/N:7	-86.2012	-130.168	-42.2347	0
P/N:10-P/N:7	-53.7462	-97.7127	-9.77966	0.0030927
PHE:10-P/N:7	-5.63759	-49.6041	38.3289	1
NAP:11-P/N:7	-91.9296	-135.896	-47.9631	0
P/N:11-P/N:7	-38.1063	-82.0728	5.86018	0.191379
PHE:11-P/N:7	-10.5918	-54.5583	33.3747	1
NAP:12-P/N:7	-91.9296	-135.896	-47.9631	0
P/N:12-P/N:7	-50.4747	-94.4412	-6.50824	0.0083174
PHE:12-P/N:7	22.2565	-21.71	66.223	0.976378
NAP:8-PHE:7	-114.758	-158.724	-70.7914	0
P/N:8-PHE:7	-50.1984	-94.1649	-6.23188	0.0090212
PHE:8-PHE:7	-11.7002	-55.6667	32.2663	1
NAP:9-PHE:7	-124.709	-168.676	-80.7426	0
P/N:9-PHE:7	-57.8543	-101.821	-13.8878	0.0008388
PHE:9-PHE:7	-32.0442	-76.0107	11.9223	0.522721
NAP:10-PHE:7	-129.396	-173.362	-85.4293	0
P/N:10-PHE:7	-96.9408	-140.907	-52.9743	0
PHE:10-PHE:7	-48.8322	-92.7987	-4.86569	0.0133985
NAP:11-PHE:7	-135.124	-179.091	-91.1577	0
P/N:11-PHE:7	-81.3009	-125.267	-37.3344	2e-07
PHE:11-PHE:7	-53.7864	-97.7529	-9.81989	0.0030543
NAP:12-PHE:7	-135.124	-179.091	-91.1577	0
P/N:12-PHE:7	-93.6693	-137.636	-49.7028	0
PHE:12-PHE:7	-20.9381	-64.9046	23.0284	0.989283
P/N:8-NAP:8	64.5596	20.5931	108.526	8.91e-05
PHE:8-NAP:8	103.058	59.0912	147.024	0
NAP:9-NAP:8	-9.95117	-53.9177	34.0153	1
P/N:9-NAP:8	56.9036	12.9371	100.87	0.0011406
PHE:9-NAP:8	82.7137	38.7472	126.68	1e-07
NAP:10-NAP:8	-14.6379	-58.6044	29.3286	0.999978
P/N:10-NAP:8	17.8172	-26.1493	61.7837	0.999101
PHE:10-NAP:8	65.9257	21.9593	109.892	5.57e-05
NAP:11-NAP:8	-20.3662	-64.3327	23.6003	0.992712
P/N:11-NAP:8	33.457	-10.5095	77.4235	0.43093
PHE:11-NAP:8	60.9716	17.005	104.938	0.0003002
NAP:12-NAP:8	-20.3662	-64.3327	23.6003	0.992712
P/N:12-NAP:8	21.0886	-22.8779	65.0551	0.988192
PHE:12-NAP:8	93.8198	49.8533	137.786	0
PHE:8-P/N:8	38.4982	-5.46835	82.4647	0.17673
NAP:9-P/N:8	-74.5107	-118.477	-30.5442	2.7e-06
P/N:9-P/N:8	-7.65595	-51.6225	36.3105	1
PHE:9-P/N:8	18.1542	-25.8123	62.1207	0.998767
NAP:10-P/N:8	-79.1974	-123.164	-35.2309	5e-07
P/N:10-P/N:8	-46.7424	-90.7089	-2.77588	0.0240363
PHE:10-P/N:8	1.36619	-42.6003	45.3327	1
NAP:11-P/N:8	-84.9258	-128.892	-40.9593	1e-07
P/N:11-P/N:8	-31.1025	-75.069	12.864	0.585674
PHE:11-P/N:8	-3.58802	-47.5545	40.3785	1
NAP:12-P/N:8	-84.9258	-128.892	-40.9593	1e-07
P/N:12-P/N:8	-43.471	-87.4375	0.495543	0.056652
PHE:12-P/N:8	29.2603	-14.7062	73.2268	0.706137
NAP:9-PHE:8	-113.009	-156.975	-69.0424	0
P/N:9-PHE:8	-46.1541	-90.1206	-2.1876	0.0281964
PHE:9-PHE:8	-20.344	-64.3105	23.6225	0.992825
NAP:10-PHE:8	-117.696	-161.662	-73.7291	0
P/N:10-PHE:8	-85.2405	-129.207	-41.274	1e-07
PHE:10-PHE:8	-37.132	-81.0985	6.83454	0.231637
NAP:11-PHE:8	-123.424	-167.39	-79.4574	0
P/N:11-PHE:8	-69.6007	-113.567	-25.6342	1.55e-05
PHE:11-PHE:8	-42.0862	-86.0527	1.88033	0.0794925
NAP:12-PHE:8	-123.424	-167.39	-79.4574	0
P/N:12-PHE:8	-81.9691	-125.936	-38.0026	2e-07
PHE:12-PHE:8	-9.23789	-53.2044	34.7286	1
P/N:9-NAP:9	66.8548	22.8883	110.821	4.04e-05
PHE:9-NAP:9	92.6649	48.6984	136.631	0
NAP:10-NAP:9	-4.68669	-48.6532	39.2798	1
P/N:10-NAP:9	27.7684	-16.1981	71.7349	0.794011
PHE:10-NAP:9	75.8769	31.9104	119.843	1.7e-06
NAP:11-NAP:9	-10.4151	-54.3816	33.5515	1
P/N:11-NAP:9	43.4082	-0.558304	87.3747	0.0575475
PHE:11-NAP:9	70.9227	26.9562	114.889	9.7e-06
NAP:12-NAP:9	-10.4151	-54.3816	33.5515	1
P/N:12-NAP:9	31.0398	-12.9267	75.0063	0.589874
PHE:12-NAP:9	103.771	59.8045	147.738	0
PHE:9-P/N:9	25.8101	-18.1564	69.7766	0.886405
NAP:10-P/N:9	-71.5415	-115.508	-27.575	7.8e-06
P/N:10-P/N:9	-39.0864	-83.0529	4.88008	0.156349
PHE:10-P/N:9	9.02214	-34.9444	52.9886	1
NAP:11-P/N:9	-77.2698	-121.236	-33.3033	1e-06
P/N:11-P/N:9	-23.4466	-67.4131	20.5199	0.956593
PHE:11-P/N:9	4.06794	-39.8986	48.0344	1
NAP:12-P/N:9	-77.2698	-121.236	-33.3033	1e-06
P/N:12-P/N:9	-35.815	-79.7815	8.1515	0.294811
PHE:12-P/N:9	36.9162	-7.05029	80.8827	0.241299
NAP:10-PHE:9	-97.3516	-141.318	-53.3851	0
P/N:10-PHE:9	-64.8966	-108.863	-20.9301	7.94e-05
PHE:10-PHE:9	-16.788	-60.7545	27.1785	0.999685
NAP:11-PHE:9	-103.08	-147.046	-59.1135	0
P/N:11-PHE:9	-49.2567	-93.2232	-5.29021	0.0118616
PHE:11-PHE:9	-21.7422	-65.7087	22.2243	0.982374
NAP:12-PHE:9	-103.08	-147.046	-59.1135	0
P/N:12-PHE:9	-61.6251	-105.592	-17.6586	0.0002412
PHE:12-PHE:9	11.1061	-32.8604	55.0726	1
P/N:10-NAP:10	32.455	-11.5115	76.4216	0.49554
PHE:10-NAP:10	80.5636	36.5971	124.53	3e-07
NAP:11-NAP:10	-5.72836	-49.6949	38.2381	1
P/N:11-NAP:10	48.0949	4.12839	92.0614	0.0165156
PHE:11-NAP:10	75.6094	31.6429	119.576	1.8e-06
NAP:12-NAP:10	-5.72836	-49.6949	38.2381	1
P/N:12-NAP:10	35.7265	-8.24004	79.693	0.299413
PHE:12-NAP:10	108.458	64.4912	152.424	0
PHE:10-P/N:10	48.1086	4.14207	92.0751	0.0164521
NAP:11-P/N:10	-38.1834	-82.1499	5.7831	0.188428
P/N:11-P/N:10	15.6398	-28.3267	59.6063	0.999917
PHE:11-P/N:10	43.1544	-0.81214	87.1209	0.061297
NAP:12-P/N:10	-38.1834	-82.1499	5.7831	0.188428
P/N:12-P/N:10	3.27142	-40.6951	47.2379	1
PHE:12-P/N:10	76.0026	32.0361	119.969	1.6e-06
NAP:11-PHE:10	-86.292	-130.258	-42.3255	0
P/N:11-PHE:10	-32.4687	-76.4352	11.4978	0.49464
PHE:11-PHE:10	-4.95421	-48.9207	39.0123	1
NAP:12-PHE:10	-86.292	-130.258	-42.3255	0
P/N:12-PHE:10	-44.8372	-88.8037	-0.870647	0.0399694
PHE:12-PHE:10	27.8941	-16.0724	71.8606	0.78711
P/N:11-NAP:11	53.8233	9.85675	97.7898	0.0030197
PHE:11-NAP:11	81.3378	37.3713	125.304	2e-07
NAP:12-NAP:11	1.89478e-14	-43.9665	43.9665	1
P/N:12-NAP:11	41.4548	-2.51168	85.4213	0.0922777
PHE:12-NAP:11	114.186	70.2195	158.153	0
PHE:11-P/N:11	27.5145	-16.452	71.481	0.807619
NAP:12-P/N:11	-53.8233	-97.7898	-9.85675	0.0030197
P/N:12-P/N:11	-12.3684	-56.3349	31.5981	1
PHE:12-P/N:11	60.3628	16.3963	104.329	0.0003677
NAP:12-PHE:11	-81.3378	-125.304	-37.3713	2e-07
P/N:12-PHE:11	-39.8829	-83.8494	4.08356	0.131719
PHE:12-PHE:11	32.8483	-11.1182	76.8148	0.469849
P/N:12-NAP:12	41.4548	-2.51168	85.4213	0.0922777
PHE:12-NAP:12	114.186	70.2195	158.153	0
PHE:12-P/N:12	72.7312	28.7647	116.698	5.1e-06
transposed “p adj" for `Sample_type:Time_days`
	NAP:0	P/N:0	PHE:0	NAP:3	P/N:3	PHE:3	NAP:4	P/N:4	PHE:4	NAP:5	P/N:5	PHE:5	NAP:6	P/N:6	PHE:6	NAP:7	P/N:7	PHE:7	NAP:8	P/N:8	PHE:8	NAP:9	P/N:9	PHE:9	NAP:10	P/N:10	PHE:10	NAP:11	P/N:11	PHE:11	NAP:12	P/N:12	PHE:12
NAP:0	NA	0.998585	0.996953	1	0.997084	0.737626	5.04e-05	0	0.0065719	0	0	0	0	0	1.46e-05	0	0	0	0	0	0	0	0	0	0	0	0	0	0	0	0	0	0
P/N:0	NA	NA	1	0.999979	1	1	0.028122	4.29e-05	0.578075	0	0	2.54e-05	0	0	0.0103673	0	0	2.14e-05	0	0	5e-07	0	0	0	0	0	0	0	0	0	0	0	0
PHE:0	NA	NA	NA	0.999921	1	1	0.0365585	6.04e-05	0.64367	0	0	3.58e-05	0	0	0.0137706	0	0	3.02e-05	0	0	7e-07	0	0	0	0	0	0	0	0	0	0	0	0
NAP:3	NA	NA	NA	NA	0.999944	0.87621	2.76e-05	0	0.006627	0	0	0	0	0	6.8e-06	0	0	0	0	0	0	0	0	0	0	0	0	0	0	0	0	0	0
P/N:3	NA	NA	NA	NA	NA	1	0.0043704	1.9e-06	0.289994	0	0	1e-06	0	0	0.0012579	0	0	8e-07	0	0	0	0	0	0	0	0	0	0	0	0	0	0	0
PHE:3	NA	NA	NA	NA	NA	NA	0.0832781	8.13e-05	0.9096	0	0	4.54e-05	0	0	0.030441	0	0	3.76e-05	0	0	6e-07	0	0	0	0	0	0	0	0	0	0	0	0
NAP:4	NA	NA	NA	NA	NA	NA	NA	0.966156	0.99971	0.0005243	0.0023241	0.927192	0	0.000412	1	0	2.39e-05	0.909883	0	2e-06	0.243383	0	1e-07	0.0010319	0	0	3.3e-06	0	0	6e-07	0	0	0.028546
P/N:4	NA	NA	NA	NA	NA	NA	NA	NA	0.13858	0.2678	0.543984	1	0	0.233842	0.997508	0	0.0342367	1	0	0.0046307	0.999992	0	0.000403	0.380658	0	0	0.0069845	0	1e-07	0.0015141	0	0	0.961997
PHE:4	NA	NA	NA	NA	NA	NA	NA	NA	NA	1.6e-06	8.3e-06	0.094831	0	1.2e-06	0.990902	0	1e-07	0.0834424	0	0	0.0032531	0	0	3.3e-06	0	0	0	0	0	0	0	0	0.0001612
NAP:5	NA	NA	NA	NA	NA	NA	NA	NA	NA	NA	1	0.357845	1.7e-05	1	0.0018944	7e-07	1	0.390023	3e-07	0.999859	0.974171	0	0.950397	1	0	0.0001612	0.999976	0	0.0213117	0.995628	0	0.0004815	0.999998
P/N:5	NA	NA	NA	NA	NA	NA	NA	NA	NA	NA	NA	0.656303	3.3e-06	1	0.0078169	1e-07	0.999995	0.691449	1e-07	0.990808	0.999122	0	0.760569	1	0	3.29e-05	0.996609	0	0.0055909	0.936555	0	0.0001016	1
PHE:5	NA	NA	NA	NA	NA	NA	NA	NA	NA	NA	NA	NA	0	0.317051	0.99116	0	0.0529581	1	0	0.0076836	1	0	0.0007024	0.486748	0	0	0.0114572	0	2e-07	0.0025783	0	0	0.984905
NAP:6	NA	NA	NA	NA	NA	NA	NA	NA	NA	NA	NA	NA	NA	2.19e-05	0	1	0.0003796	0	1	0.0035895	0	0.986947	0.0326367	8.2e-06	0.88147	1	0.0023485	0.548199	0.977596	0.0105081	0.548199	1	2e-07
P/N:6	NA	NA	NA	NA	NA	NA	NA	NA	NA	NA	NA	NA	NA	NA	0.001503	9e-07	1	0.34727	4e-07	0.999943	0.962389	0	0.964998	1	0	0.0002062	0.999992	0	0.0260199	0.997556	0	0.0006121	0.999993
PHE:6	NA	NA	NA	NA	NA	NA	NA	NA	NA	NA	NA	NA	NA	NA	NA	0	9.46e-05	0.98739	0	8.2e-06	0.466988	0	5e-07	0.0036196	0	0	1.33e-05	0	0	2.3e-06	0	0	0.0786578
NAP:7	NA	NA	NA	NA	NA	NA	NA	NA	NA	NA	NA	NA	NA	NA	NA	NA	1.66e-05	0	1	0.0001856	0	1	0.0022633	3e-07	0.999683	0.999915	0.0001167	0.972719	0.572385	0.0006129	0.972719	0.997564	0
P/N:7	NA	NA	NA	NA	NA	NA	NA	NA	NA	NA	NA	NA	NA	NA	NA	NA	NA	0.0606888	7.8e-06	1	0.559433	2e-07	0.999978	1	0	0.0030927	1	0	0.191379	1	0	0.0083174	0.976378
PHE:7	NA	NA	NA	NA	NA	NA	NA	NA	NA	NA	NA	NA	NA	NA	NA	NA	NA	NA	0	0.0090212	1	0	0.0008388	0.522721	0	0	0.0133985	0	2e-07	0.0030543	0	0	0.989283
NAP:8	NA	NA	NA	NA	NA	NA	NA	NA	NA	NA	NA	NA	NA	NA	NA	NA	NA	NA	NA	8.91e-05	0	1	0.0011406	1e-07	0.999978	0.999101	5.57e-05	0.992712	0.43093	0.0003002	0.992712	0.988192	0
P/N:8	NA	NA	NA	NA	NA	NA	NA	NA	NA	NA	NA	NA	NA	NA	NA	NA	NA	NA	NA	NA	0.17673	2.7e-06	1	0.998767	5e-07	0.0240363	1	1e-07	0.585674	1	1e-07	0.056652	0.706137
PHE:8	NA	NA	NA	NA	NA	NA	NA	NA	NA	NA	NA	NA	NA	NA	NA	NA	NA	NA	NA	NA	NA	0	0.0281964	0.992825	0	1e-07	0.231637	0	1.55e-05	0.0794925	0	2e-07	1
NAP:9	NA	NA	NA	NA	NA	NA	NA	NA	NA	NA	NA	NA	NA	NA	NA	NA	NA	NA	NA	NA	NA	NA	4.04e-05	0	1	0.794011	1.7e-06	1	0.0575475	9.7e-06	1	0.589874	0
P/N:9	NA	NA	NA	NA	NA	NA	NA	NA	NA	NA	NA	NA	NA	NA	NA	NA	NA	NA	NA	NA	NA	NA	NA	0.886405	7.8e-06	0.156349	1	1e-06	0.956593	1	1e-06	0.294811	0.241299
PHE:9	NA	NA	NA	NA	NA	NA	NA	NA	NA	NA	NA	NA	NA	NA	NA	NA	NA	NA	NA	NA	NA	NA	NA	NA	0	7.94e-05	0.999685	0	0.0118616	0.982374	0	0.0002412	1
NAP:10	NA	NA	NA	NA	NA	NA	NA	NA	NA	NA	NA	NA	NA	NA	NA	NA	NA	NA	NA	NA	NA	NA	NA	NA	NA	0.49554	3e-07	1	0.0165156	1.8e-06	1	0.299413	0
P/N:10	NA	NA	NA	NA	NA	NA	NA	NA	NA	NA	NA	NA	NA	NA	NA	NA	NA	NA	NA	NA	NA	NA	NA	NA	NA	NA	0.0164521	0.188428	0.999917	0.061297	0.188428	1	1.6e-06
PHE:10	NA	NA	NA	NA	NA	NA	NA	NA	NA	NA	NA	NA	NA	NA	NA	NA	NA	NA	NA	NA	NA	NA	NA	NA	NA	NA	NA	0	0.49464	1	0	0.0399694	0.78711
NAP:11	NA	NA	NA	NA	NA	NA	NA	NA	NA	NA	NA	NA	NA	NA	NA	NA	NA	NA	NA	NA	NA	NA	NA	NA	NA	NA	NA	NA	0.0030197	2e-07	1	0.0922777	0
P/N:11	NA	NA	NA	NA	NA	NA	NA	NA	NA	NA	NA	NA	NA	NA	NA	NA	NA	NA	NA	NA	NA	NA	NA	NA	NA	NA	NA	NA	NA	0.807619	0.0030197	1	0.0003677
PHE:11	NA	NA	NA	NA	NA	NA	NA	NA	NA	NA	NA	NA	NA	NA	NA	NA	NA	NA	NA	NA	NA	NA	NA	NA	NA	NA	NA	NA	NA	NA	2e-07	0.131719	0.469849
NAP:12	NA	NA	NA	NA	NA	NA	NA	NA	NA	NA	NA	NA	NA	NA	NA	NA	NA	NA	NA	NA	NA	NA	NA	NA	NA	NA	NA	NA	NA	NA	NA	0.0922777	0
P/N:12	NA	NA	NA	NA	NA	NA	NA	NA	NA	NA	NA	NA	NA	NA	NA	NA	NA	NA	NA	NA	NA	NA	NA	NA	NA	NA	NA	NA	NA	NA	NA	NA	5.1e-06
PHE:12	NA	NA	NA	NA	NA	NA	NA	NA	NA	NA	NA	NA	NA	NA	NA	NA	NA	NA	NA	NA	NA	NA	NA	NA	NA	NA	NA	NA	NA	NA	NA	NA	NA

## Sheet: B correlation DAPI cell numbers
Cell number (DAPI counts) correlated to qPCR gene copies
Pearson correlation test followed by Benjamini & Hochberg p-values correction (fdr)
all treatments
row	column	cor	p	fdr
DAPI_cell_counts_cells_per_ml	DNA_RHD3a_normalized_copies_mL	0.698104	8.88178e-16	8.88178e-16
DAPI_cell_counts_cells_per_ml	DNA_RHD2a_normalized_copies_mL	0.734922	0	0
DAPI_cell_counts_cells_per_ml	DNA_pahE_normalized_copies_mL	0.785932	0	0
NAP only
row	column	cor	p	fdr
DAPI_cell_counts_cells_per_ml	DNA_RHD3a_normalized_copies_mL	0.624622	0.000496422	0.000496422
DAPI_cell_counts_cells_per_ml	DNA_RHD2a_normalized_copies_mL	0.641081	0.000314454	0.000471681
DAPI_cell_counts_cells_per_ml	DNA_pahE_normalized_copies_mL	0.673657	0.000117293	0.000351879

## Sheet: C genes across treatments 
TtG ratio separated for each gene
- Gene RHD3a
	Df	Sum Sq	Mean Sq	F value	Pr(>F)
Sample_type	3	0.001376	0.0004587	6.909	0.001024	**
Time_days	3	0.002128	0.0007095	10.685	5.06e-05	***
Sample_type:Time_days	9	0.002782	0.0003092	4.656	0.000547	***
Residuals	32	0.002125	6.64e-05
---
Signif. codes: 0 ‘***’ 0.001 ‘**’ 0.01 ‘*’ 0.05 ‘.’ 0.1 ‘ ’ 1
Tukey multiple comparisons of means
95% family-wise confidence level
Fit: aov(formula = TtG_ratio_RHD3a ~ Sample_type * Time_days, data = df.filtered)
$Sample_type
	diff	lwr	upr	p adj
P/N-NAP	-0.00910848	-0.0181215	-9.54651e-05	0.0468611
PHE-NAP	-0.00239078	-0.0114038	0.00662223	0.888929
Pyruvate-NAP	0.00583368	-0.00317933	0.0148467	0.313836
PHE-P/N	0.00671769	-0.00229532	0.0157307	0.202169
Pyruvate-P/N	0.0149422	0.00592914	0.0239552	0.0004803
Pyruvate-PHE	0.00822446	-0.000788549	0.0172375	0.0838249
$Time_days
	diff	lwr	upr	p adj
6-0	-0.000412524	-0.00942554	0.00860049	0.999304
9-0	0.0075356	-0.00147741	0.0165486	0.127745
12-0	0.0159056	0.00689264	0.0249187	0.0002106
9-6	0.00794812	-0.00106489	0.0169611	0.0996144
12-6	0.0163182	0.00730516	0.0253312	0.0001476
12-9	0.00837005	-0.000642962	0.0173831	0.0763992
$`Sample_type:Time_days`
	diff	lwr	upr	p adj
P/N:0-NAP:0	6.93889e-18	-0.0246708	0.0246708	1
PHE:0-NAP:0	5.20417e-18	-0.0246708	0.0246708	1
Pyruvate:0-NAP:0	-0.00396123	-0.028632	0.0207095	0.999999
NAP:6-NAP:0	0.00142645	-0.0232443	0.0260972	1
P/N:6-NAP:0	-0.0101801	-0.0348509	0.0144907	0.969814
PHE:6-NAP:0	-0.00332244	-0.0279932	0.0213483	1
Pyruvate:6-NAP:0	0.00646477	-0.018206	0.0311355	0.999693
NAP:9-NAP:0	-0.00404489	-0.0287157	0.0206259	0.999999
P/N:9-NAP:0	-0.00032803	-0.0249988	0.0243427	1
PHE:9-NAP:0	-0.000264274	-0.024935	0.0244065	1
Pyruvate:9-NAP:0	0.0308184	0.00614759	0.0554891	0.0047613
NAP:12-NAP:0	0.0273515	0.00268075	0.0520223	0.018637
P/N:12-NAP:0	-0.00119269	-0.0258635	0.0234781	1
PHE:12-NAP:0	0.0187566	-0.00591412	0.0434274	0.308066
Pyruvate:12-NAP:0	0.0147459	-0.00992487	0.0394167	0.680497
PHE:0-P/N:0	-1.73472e-18	-0.0246708	0.0246708	1
Pyruvate:0-P/N:0	-0.00396123	-0.028632	0.0207095	0.999999
NAP:6-P/N:0	0.00142645	-0.0232443	0.0260972	1
P/N:6-P/N:0	-0.0101801	-0.0348509	0.0144907	0.969814
PHE:6-P/N:0	-0.00332244	-0.0279932	0.0213483	1
Pyruvate:6-P/N:0	0.00646477	-0.018206	0.0311355	0.999693
NAP:9-P/N:0	-0.00404489	-0.0287157	0.0206259	0.999999
P/N:9-P/N:0	-0.00032803	-0.0249988	0.0243427	1
PHE:9-P/N:0	-0.000264274	-0.024935	0.0244065	1
Pyruvate:9-P/N:0	0.0308184	0.00614759	0.0554891	0.0047613
NAP:12-P/N:0	0.0273515	0.00268075	0.0520223	0.018637
P/N:12-P/N:0	-0.00119269	-0.0258635	0.0234781	1
PHE:12-P/N:0	0.0187566	-0.00591412	0.0434274	0.308066
Pyruvate:12-P/N:0	0.0147459	-0.00992487	0.0394167	0.680497
Pyruvate:0-PHE:0	-0.00396123	-0.028632	0.0207095	0.999999
NAP:6-PHE:0	0.00142645	-0.0232443	0.0260972	1
P/N:6-PHE:0	-0.0101801	-0.0348509	0.0144907	0.969814
PHE:6-PHE:0	-0.00332244	-0.0279932	0.0213483	1
Pyruvate:6-PHE:0	0.00646477	-0.018206	0.0311355	0.999693
NAP:9-PHE:0	-0.00404489	-0.0287157	0.0206259	0.999999
P/N:9-PHE:0	-0.00032803	-0.0249988	0.0243427	1
PHE:9-PHE:0	-0.000264274	-0.024935	0.0244065	1
Pyruvate:9-PHE:0	0.0308184	0.00614759	0.0554891	0.0047613
NAP:12-PHE:0	0.0273515	0.00268075	0.0520223	0.018637
P/N:12-PHE:0	-0.00119269	-0.0258635	0.0234781	1
PHE:12-PHE:0	0.0187566	-0.00591412	0.0434274	0.308066
Pyruvate:12-PHE:0	0.0147459	-0.00992487	0.0394167	0.680497
NAP:6-Pyruvate:0	0.00538768	-0.0192831	0.0300585	0.999966
P/N:6-Pyruvate:0	-0.00621888	-0.0308896	0.0184519	0.999806
PHE:6-Pyruvate:0	0.00063879	-0.024032	0.0253096	1
Pyruvate:6-Pyruvate:0	0.010426	-0.0142448	0.0350968	0.963353
NAP:9-Pyruvate:0	-8.36604e-05	-0.0247544	0.0245871	1
P/N:9-Pyruvate:0	0.0036332	-0.0210376	0.028304	1
PHE:9-Pyruvate:0	0.00369696	-0.0209738	0.0283677	1
Pyruvate:9-Pyruvate:0	0.0347796	0.0101088	0.0594504	0.0009308
NAP:12-Pyruvate:0	0.0313127	0.00664198	0.0559835	0.0038967
P/N:12-Pyruvate:0	0.00276854	-0.0219022	0.0274393	1
PHE:12-Pyruvate:0	0.0227179	-0.00195288	0.0473886	0.0972549
Pyruvate:12-Pyruvate:0	0.0187071	-0.00596364	0.0433779	0.311896
P/N:6-NAP:6	-0.0116066	-0.0362773	0.0130642	0.918197
PHE:6-NAP:6	-0.00474889	-0.0294197	0.0199219	0.999993
Pyruvate:6-NAP:6	0.00503831	-0.0196325	0.0297091	0.999986
NAP:9-NAP:6	-0.00547134	-0.0301421	0.0191994	0.999959
P/N:9-NAP:6	-0.00175448	-0.0264252	0.0229163	1
PHE:9-NAP:6	-0.00169073	-0.0263615	0.02298	1
Pyruvate:9-NAP:6	0.0293919	0.00472114	0.0540627	0.0084276
NAP:12-NAP:6	0.0259251	0.00125429	0.0505958	0.0318
P/N:12-NAP:6	-0.00261915	-0.0272899	0.0220516	1
PHE:12-NAP:6	0.0173302	-0.00734057	0.042001	0.429248
Pyruvate:12-NAP:6	0.0133194	-0.0113513	0.0379902	0.807146
PHE:6-P/N:6	0.00685767	-0.0178131	0.0315284	0.999394
Pyruvate:6-P/N:6	0.0166449	-0.00802589	0.0413156	0.494041
NAP:9-P/N:6	0.00613522	-0.0185356	0.030806	0.999834
P/N:9-P/N:6	0.00985208	-0.0148187	0.0345228	0.97707
PHE:9-P/N:6	0.00991583	-0.0147549	0.0345866	0.975775
Pyruvate:9-P/N:6	0.0409985	0.0163277	0.0656692	6.75e-05
NAP:12-P/N:6	0.0375316	0.0128609	0.0622024	0.0002926
P/N:12-P/N:6	0.00898741	-0.0156834	0.0336582	0.989927
PHE:12-P/N:6	0.0289368	0.00426599	0.0536075	0.0100858
Pyruvate:12-P/N:6	0.024926	0.000255234	0.0495968	0.0456675
Pyruvate:6-PHE:6	0.00978721	-0.0148836	0.034458	0.978332
NAP:9-PHE:6	-0.00072245	-0.0253932	0.0239483	1
P/N:9-PHE:6	0.00299441	-0.0216764	0.0276652	1
PHE:9-PHE:6	0.00305817	-0.0216126	0.0277289	1
Pyruvate:9-PHE:6	0.0341408	0.00947003	0.0588116	0.0012152
NAP:12-PHE:6	0.0306739	0.00600319	0.0553447	0.0050472
P/N:12-PHE:6	0.00212975	-0.022541	0.0268005	1
PHE:12-PHE:6	0.0220791	-0.00259167	0.0467499	0.11944
Pyruvate:12-PHE:6	0.0180683	-0.00660243	0.0427391	0.363847
NAP:9-Pyruvate:6	-0.0105097	-0.0351804	0.0141611	0.960941
P/N:9-Pyruvate:6	-0.0067928	-0.0314636	0.017878	0.999456
PHE:9-Pyruvate:6	-0.00672904	-0.0313998	0.0179417	0.999512
Pyruvate:9-Pyruvate:6	0.0243536	-0.000317176	0.0490244	0.0558991
NAP:12-Pyruvate:6	0.0208867	-0.00378402	0.0455575	0.172054
P/N:12-Pyruvate:6	-0.00765746	-0.0323282	0.0170133	0.997968
PHE:12-Pyruvate:6	0.0122919	-0.0123789	0.0369626	0.880193
Pyruvate:12-Pyruvate:6	0.00828113	-0.0163896	0.0329519	0.995444
P/N:9-NAP:9	0.00371686	-0.0209539	0.0283876	1
PHE:9-NAP:9	0.00378062	-0.0208901	0.0284514	1
Pyruvate:9-NAP:9	0.0348632	0.0101925	0.059534	0.0008988
NAP:12-NAP:9	0.0313964	0.00672564	0.0560672	0.0037663
P/N:12-NAP:9	0.0028522	-0.0218186	0.027523	1
PHE:12-NAP:9	0.0228015	-0.00186922	0.0474723	0.0946274
Pyruvate:12-NAP:9	0.0187908	-0.00587998	0.0434616	0.305444
PHE:9-P/N:9	6.3756e-05	-0.024607	0.0247345	1
Pyruvate:9-P/N:9	0.0311464	0.00647562	0.0558172	0.004169
NAP:12-P/N:9	0.0276795	0.00300878	0.0523503	0.0164396
P/N:12-P/N:9	-0.000864666	-0.0255354	0.0238061	1
PHE:12-P/N:9	0.0190847	-0.00558609	0.0437554	0.283452
Pyruvate:12-P/N:9	0.0150739	-0.00959684	0.0397447	0.648744
Pyruvate:9-PHE:9	0.0310826	0.00641187	0.0557534	0.0042783
NAP:12-PHE:9	0.0276158	0.00294502	0.0522866	0.0168466
P/N:12-PHE:9	-0.000928422	-0.0255992	0.0237423	1
PHE:12-PHE:9	0.0190209	-0.00564984	0.0436917	0.288133
Pyruvate:12-PHE:9	0.0150102	-0.0096606	0.0396809	0.654961
NAP:12-Pyruvate:9	-0.00346685	-0.0281376	0.0212039	1
P/N:12-Pyruvate:9	-0.032011	-0.0566818	-0.00734029	0.0029305
PHE:12-Pyruvate:9	-0.0120617	-0.0367325	0.0126091	0.893948
Pyruvate:12-Pyruvate:9	-0.0160725	-0.0407432	0.0085983	0.550097
P/N:12-NAP:12	-0.0285442	-0.053215	-0.00387344	0.0117626
PHE:12-NAP:12	-0.00859486	-0.0332656	0.0160759	0.993422
Pyruvate:12-NAP:12	-0.0126056	-0.0372764	0.0120651	0.859857
PHE:12-P/N:12	0.0199494	-0.00472142	0.0446201	0.224971
Pyruvate:12-P/N:12	0.0159386	-0.00873218	0.0406094	0.563344
Pyruvate:12-PHE:12	-0.00401076	-0.0286815	0.02066	0.999999
- Gene RHD2a
summary ANOVA
	Df	Sum Sq	Mean Sq	F value	Pr(>F)
Sample_type	3	8.07e-06	2.69e-06	4.006	0.01911	*
Time_days	2	5.765e-05	2.883e-05	42.926	1.18e-08	***
Sample_type:Time_days	6	2.167e-05	3.612e-06	5.378	0.00122	**
Residuals	24	1.612e-05	6.72e-07
---
Signif. codes: 0 ‘***’ 0.001 ‘**’ 0.01 ‘*’ 0.05 ‘.’ 0.1 ‘ ’ 1
12 observations deleted due to missingness
Tukey multiple comparisons of means
95% family-wise confidence level
Fit: aov(formula = TtG_ratio_RHD2a ~ Sample_type * Time_days, data = df.filtered)
$Sample_type
	diff	lwr	upr	p adj
P/N-NAP	-0.00105463	-0.0021203	1.10523e-05	0.0531362
PHE-NAP	-5.39285e-05	-0.00111961	0.00101175	0.999001
Pyruvate-NAP	-0.000874571	-0.00194025	0.000191107	0.135007
PHE-P/N	0.0010007	-6.49808e-05	0.00206638	0.0711082
Pyruvate-P/N	0.000180055	-0.000885623	0.00124573	0.96575
Pyruvate-PHE	-0.000820642	-0.00188632	0.000245035	0.174107
$Time_days
	diff	lwr	upr	p adj
9-6	0.00042311	-0.000412368	0.00125859	0.42819
12-6	0.00287097	0.00203549	0.00370645	0
12-9	0.00244786	0.00161238	0.00328334	4e-07
$`Sample_type:Time_days`
	diff	lwr	upr	p adj
P/N:6-NAP:6	-0.000449031	-0.00286159	0.00196353	0.999899
PHE:6-NAP:6	-4.07149e-05	-0.00245327	0.00237184	1
Pyruvate:6-NAP:6	4.38727e-05	-0.00236868	0.00245643	1
NAP:9-NAP:6	-0.000118396	-0.00253095	0.00229416	1
P/N:9-NAP:6	0.000282192	-0.00213036	0.00269475	0.999999
PHE:9-NAP:6	0.000349342	-0.00206321	0.0027619	0.999992
Pyruvate:9-NAP:6	0.000733427	-0.00167913	0.00314598	0.991954
NAP:12-NAP:6	0.00456541	0.00215286	0.00697797	2.54e-05
P/N:12-NAP:6	0.00144998	-0.000962576	0.00386254	0.585227
PHE:12-NAP:6	0.00397661	0.00156405	0.00638916	0.0002024
Pyruvate:12-NAP:6	0.001046	-0.00136655	0.00345856	0.906128
PHE:6-P/N:6	0.000408316	-0.00200424	0.00282087	0.99996
Pyruvate:6-P/N:6	0.000492904	-0.00191965	0.00290546	0.999754
NAP:9-P/N:6	0.000330635	-0.00208192	0.00274319	0.999995
P/N:9-P/N:6	0.000731223	-0.00168133	0.00314378	0.992144
PHE:9-P/N:6	0.000798372	-0.00161418	0.00321093	0.984509
Pyruvate:9-P/N:6	0.00118246	-0.0012301	0.00359501	0.819622
NAP:12-P/N:6	0.00501444	0.00260189	0.007427	5.5e-06
P/N:12-P/N:6	0.00189901	-0.000513545	0.00431157	0.225473
PHE:12-P/N:6	0.00442564	0.00201308	0.00683819	4.13e-05
Pyruvate:12-P/N:6	0.00149504	-0.000917521	0.00390759	0.542895
Pyruvate:6-PHE:6	8.45876e-05	-0.00232797	0.00249714	1
NAP:9-PHE:6	-7.7681e-05	-0.00249024	0.00233488	1
P/N:9-PHE:6	0.000322907	-0.00208965	0.00273546	0.999996
PHE:9-PHE:6	0.000390057	-0.0020225	0.00280261	0.999975
Pyruvate:9-PHE:6	0.000774142	-0.00163841	0.0031867	0.987735
NAP:12-PHE:6	0.00460613	0.00219357	0.00701868	2.2e-05
P/N:12-PHE:6	0.00149069	-0.000921861	0.00390325	0.546957
PHE:12-PHE:6	0.00401732	0.00160476	0.00642988	0.000175
Pyruvate:12-PHE:6	0.00108672	-0.00132584	0.00349928	0.883583
NAP:9-Pyruvate:6	-0.000162269	-0.00257483	0.00225029	1
P/N:9-Pyruvate:6	0.000238319	-0.00217424	0.00265088	1
PHE:9-Pyruvate:6	0.000305469	-0.00210709	0.00271803	0.999998
Pyruvate:9-Pyruvate:6	0.000689555	-0.001723	0.00310211	0.995115
NAP:12-Pyruvate:6	0.00452154	0.00210898	0.0069341	2.95e-05
P/N:12-Pyruvate:6	0.00140611	-0.00100645	0.00381866	0.626498
PHE:12-Pyruvate:6	0.00393273	0.00152018	0.00634529	0.0002368
Pyruvate:12-Pyruvate:6	0.00100213	-0.00141042	0.00341469	0.927174
P/N:9-NAP:9	0.000400588	-0.00201197	0.00281314	0.999967
PHE:9-NAP:9	0.000467738	-0.00194482	0.00288029	0.999851
Pyruvate:9-NAP:9	0.000851823	-0.00156073	0.00326438	0.975125
NAP:12-NAP:9	0.00468381	0.00227125	0.00709637	1.68e-05
P/N:12-NAP:9	0.00156838	-0.00084418	0.00398093	0.475319
PHE:12-NAP:9	0.004095	0.00168244	0.00650756	0.0001326
Pyruvate:12-NAP:9	0.0011644	-0.00124816	0.00357696	0.832795
PHE:9-P/N:9	6.71499e-05	-0.00234541	0.00247971	1
Pyruvate:9-P/N:9	0.000451236	-0.00196132	0.00286379	0.999894
NAP:12-P/N:9	0.00428322	0.00187067	0.00669578	6.81e-05
P/N:12-P/N:9	0.00116779	-0.00124477	0.00358034	0.83036
PHE:12-P/N:9	0.00369441	0.00128186	0.00610697	0.000558
Pyruvate:12-P/N:9	0.000763813	-0.00164874	0.00317637	0.98894
Pyruvate:9-PHE:9	0.000384086	-0.00202847	0.00279664	0.999978
NAP:12-PHE:9	0.00421607	0.00180352	0.00662863	8.63e-05
P/N:12-PHE:9	0.00110064	-0.00131192	0.00351319	0.875218
PHE:12-PHE:9	0.00362726	0.00121471	0.00603982	0.0007108
Pyruvate:12-PHE:9	0.000696663	-0.00171589	0.00310922	0.994685
NAP:12-Pyruvate:9	0.00383199	0.00141943	0.00624454	0.00034
P/N:12-Pyruvate:9	0.000716553	-0.001696	0.00312911	0.99332
PHE:12-Pyruvate:9	0.00324318	0.000830621	0.00565573	0.0028376
Pyruvate:12-Pyruvate:9	0.000312577	-0.00209998	0.00272513	0.999997
P/N:12-NAP:12	-0.00311543	-0.00552799	-0.000702877	0.0044828
PHE:12-NAP:12	-0.000588808	-0.00300136	0.00182375	0.998739
Pyruvate:12-NAP:12	-0.00351941	-0.00593197	-0.00110685	0.0010491
PHE:12-P/N:12	0.00252662	0.000114069	0.00493918	0.034451
Pyruvate:12-P/N:12	-0.000403976	-0.00281653	0.00200858	0.999964
Pyruvate:12-PHE:12	-0.0029306	-0.00534316	-0.000518044	0.0086315
- Gene pahE
summary ANOVA
	Df	Sum Sq	Mean Sq	F value	Pr(>F)
Sample_type	3	2.441e-05	8.136e-06	4.225	0.0156	*
Time_days	2	6.28e-06	3.139e-06	1.63	0.2168
Sample_type:Time_days	6	7.77e-06	1.295e-06	0.672	0.673
Residuals	24	4.621e-05	1.926e-06
---
Signif. codes: 0 ‘***’ 0.001 ‘**’ 0.01 ‘*’ 0.05 ‘.’ 0.1 ‘ ’ 1
12 observations deleted due to missingness
summary ANOVA
	Df	Sum Sq	Mean Sq	F value	Pr(>F)
Sample_type	3	2.441e-05	8.136e-06	4.521	0.00989	**
Time_days	2	6.28e-06	3.139e-06	1.745	0.19194
Residuals	30	5.398e-05	1.799e-06
---
Signif. codes: 0 ‘***’ 0.001 ‘**’ 0.01 ‘*’ 0.05 ‘.’ 0.1 ‘ ’ 1
12 observations deleted due to missingness
Tukey multiple comparisons of means
95% family-wise confidence level
Fit: aov(formula = TtG_ratio_pahE ~ Sample_type + Time_days, data = df.filtered)
$Sample_type
	diff	lwr	upr	p adj
P/N-NAP	-0.00105961	-0.00277902	0.000659794	0.353776
PHE-NAP	0.000281937	-0.00143747	0.00200134	0.969916
Pyruvate-NAP	0.00125128	-0.000468129	0.00297068	0.218414
PHE-P/N	0.00134155	-0.000377857	0.00306095	0.169418
Pyruvate-P/N	0.00231089	0.000591483	0.00403029	0.0051223
Pyruvate-PHE	0.00096934	-0.000750066	0.00268875	0.431193
$Time_days
	diff	lwr	upr	p adj
9-6	0.00101113	-0.000338911	0.00236117	0.172064
12-6	0.000640033	-0.000710008	0.00199007	0.480591
12-9	-0.000371097	-0.00172114	0.000978944	0.77817

## Sheet: D genes over time per treatment
TtG ratio separated for each gene and treatment
- Gene rhd3a, NAP
	Df	Sum Sq	Mean Sq	F value	Pr(>F)
Time_days	8	0.005684	0.0007105	7.928	0.000143	***
Residuals	18	0.001613	8.96e-05
---
Signif. codes: 0 ‘***’ 0.001 ‘**’ 0.01 ‘*’ 0.05 ‘.’ 0.1 ‘ ’ 1
post-hoc test TukeyHSD
	diff	lwr	upr	p adj
4-0	-0.00731931	-0.0344022	0.0197636	0.986386
5-0	-0.00386784	-0.0309507	0.023215	0.999836
6-0	0.00142645	-0.0256564	0.0285093	1
7-0	-0.00170019	-0.028783	0.0253827	1
8-0	0.00378967	-0.0232932	0.0308725	0.999859
9-0	-0.00404489	-0.0311277	0.023038	0.999771
10-0	0.0366957	0.00961282	0.0637785	0.00395472
12-0	0.0273515	0.000268659	0.0544344	0.0467103
5-4	0.00345147	-0.0236314	0.0305343	0.99993
6-4	0.00874576	-0.0183371	0.0358286	0.961063
7-4	0.00561912	-0.0214637	0.032702	0.997594
8-4	0.011109	-0.0159739	0.0381918	0.868953
9-4	0.00327442	-0.0238084	0.0303573	0.999953
10-4	0.044015	0.0169321	0.0710978	0.000565962
12-4	0.0346708	0.00758797	0.0617537	0.0068079
6-5	0.0052943	-0.0217886	0.0323772	0.998408
7-5	0.00216766	-0.0249152	0.0292505	0.999998
8-5	0.00765752	-0.0194253	0.0347404	0.982045
9-5	-0.000177049	-0.0272599	0.0269058	1
10-5	0.0405635	0.0134807	0.0676464	0.00140655
12-5	0.0312194	0.0041365	0.0583022	0.017092
7-6	-0.00312664	-0.0302095	0.0239562	0.999967
8-6	0.00236322	-0.0247196	0.0294461	0.999996
9-6	-0.00547134	-0.0325542	0.0216115	0.997998
10-6	0.0352692	0.00818637	0.0623521	0.00579857
12-6	0.0259251	-0.00115779	0.0530079	0.0668023
8-7	0.00548986	-0.021593	0.0325727	0.997951
9-7	-0.00234471	-0.0294276	0.0247382	0.999996
10-7	0.0383959	0.011313	0.0654787	0.00250765
12-7	0.0290517	0.00196884	0.0561345	0.0301802
9-8	-0.00783456	-0.0349174	0.0192483	0.979397
10-8	0.032906	0.00582315	0.0599889	0.0109165
12-8	0.0235618	-0.00352101	0.0506447	0.118024
10-9	0.0407406	0.0136577	0.0678234	0.00134192
12-9	0.0313964	0.00431355	0.0584793	0.0163094
12-10	-0.00934416	-0.036427	0.0177387	0.944154
- Gene RHD2a, NAP
	Df	Sum Sq	Mean Sq	F value	Pr(>F)
Time_days	7	0.0001632	2.331e-05	7.67	0.000388	***
Residuals	16	4.863e-05	3.04e-06
---
Signif. codes: 0 ‘***’ 0.001 ‘**’ 0.01 ‘*’ 0.05 ‘.’ 0.1 ‘ ’ 1
3 observations deleted due to missingness
post-hoc test TukeyHSD
	diff	lwr	upr	p adj
5-4	0.000182467	-0.0047459	0.00511084	1
6-4	0.000195734	-0.00473264	0.0051241	1
7-4	5.47329e-05	-0.00487364	0.0049831	1
8-4	0.000684659	-0.00424371	0.00561303	0.999606
9-4	7.73381e-05	-0.00485103	0.00500571	1
10-4	0.007287	0.00235863	0.0122154	0.00203254
12-4	0.00476115	-0.000167223	0.00968952	0.0622106
6-5	1.32674e-05	-0.0049151	0.00494164	1
7-5	-0.000127734	-0.0050561	0.00480064	1
8-5	0.000502193	-0.00442618	0.00543056	0.99995
9-5	-0.000105128	-0.0050335	0.00482324	1
10-5	0.00710453	0.00217616	0.0120329	0.00260197
12-5	0.00457868	-0.000349689	0.00950705	0.0786713
7-6	-0.000141001	-0.00506937	0.00478737	1
8-6	0.000488926	-0.00443944	0.0054173	0.999958
9-6	-0.000118396	-0.00504677	0.00480997	1
10-6	0.00709126	0.00216289	0.0120196	0.00264922
12-6	0.00456541	-0.000362957	0.00949378	0.0800123
8-7	0.000629927	-0.00429844	0.0055583	0.999772
9-7	2.26052e-05	-0.00490577	0.00495097	1
10-7	0.00723226	0.00230389	0.0121606	0.00218858
12-7	0.00470641	-0.000221956	0.00963478	0.066778
9-8	-0.000607322	-0.00553569	0.00432105	0.999821
10-8	0.00660234	0.00167397	0.0115307	0.00515896
12-8	0.00407649	-0.000851883	0.00900486	0.146282
10-9	0.00720966	0.00228129	0.012138	0.00225654
12-9	0.00468381	-0.000244561	0.00961218	0.0687536
12-10	-0.00252585	-0.00745422	0.00240252	0.643928
- Gene pahE, NAP
	Df	Sum Sq	Mean Sq	F value	Pr(>F)
Time_days	7	0.0002309	3.298e-05	2.383	0.0713	.
Residuals	16	0.0002214	1.384e-05
---
Signif. codes: 0 ‘***’ 0.001 ‘**’ 0.01 ‘*’ 0.05 ‘.’ 0.1 ‘ ’ 1
3 observations deleted due to missingness
- Gene rhd3a, PHE
	Df	Sum Sq	Mean Sq	F value	Pr(>F)
Time_days	8	0.00238	0.0002974	1.536	0.213
Residuals	18	0.003485	0.0001936
- Gene RHD2a, PHE
	Df	Sum Sq	Mean Sq	F value	Pr(>F)
Time_days	7	4.043e-05	5.776e-06	8.479	0.000218	***
Residuals	16	1.09e-05	6.81e-07
---
Signif. codes: 0 ‘***’ 0.001 ‘**’ 0.01 ‘*’ 0.05 ‘.’ 0.1 ‘ ’ 1
3 observations deleted due to missingness
post-hoc test TukeyHSD
	diff	lwr	upr	p adj
5-4	0.000282416	-0.00205077	0.0026156	0.999841
6-4	-9.47988e-05	-0.00242798	0.00223838	1
7-4	-0.00014688	-0.00248006	0.0021863	0.999998
8-4	0.00106823	-0.00126496	0.00340141	0.752254
9-4	0.000295258	-0.00203792	0.00262844	0.999787
10-4	0.00172056	-0.000612622	0.00405374	0.241956
12-4	0.00392252	0.00158934	0.0062557	0.000538816
6-5	-0.000377215	-0.0027104	0.00195597	0.99895
7-5	-0.000429296	-0.00276248	0.00190389	0.997628
8-5	0.00078581	-0.00154737	0.00311899	0.930551
9-5	1.28418e-05	-0.00232034	0.00234602	1
10-5	0.00143814	-0.000895038	0.00377133	0.435361
12-5	0.0036401	0.00130692	0.00597329	0.00118471
7-6	-5.2081e-05	-0.00238526	0.0022811	1
8-6	0.00116303	-0.00117016	0.00349621	0.672519
9-6	0.000390057	-0.00194313	0.00272324	0.998701
10-6	0.00181536	-0.000517823	0.00414854	0.193797
12-6	0.00401732	0.00168414	0.0063505	0.00041526
8-7	0.00121511	-0.00111808	0.00354829	0.626941
9-7	0.000442138	-0.00189104	0.00277532	0.997154
10-7	0.00186744	-0.000465742	0.00420062	0.17081
12-7	0.0040694	0.00173622	0.00640258	0.000360221
9-8	-0.000772968	-0.00310615	0.00156021	0.935808
10-8	0.000652334	-0.00168085	0.00298552	0.972897
12-8	0.0028543	0.000521113	0.00518748	0.0113139
10-9	0.0014253	-0.00090788	0.00375849	0.445767
12-9	0.00362726	0.00129408	0.00596045	0.0012284
12-10	0.00220196	-0.000131221	0.00453514	0.0716999
- Gene pahE, PHE
	Df	Sum Sq	Mean Sq	F value	Pr(>F)
Time_days	7	3.782e-05	5.403e-06	0.991	0.472
Residuals	16	8.727e-05	5.454e-06
3 observations deleted due to missingness
- Gene rhd3a, P/N
	Df	Sum Sq	Mean Sq	F value	Pr(>F)
Time_days	8	0.001438	0.0001798	1.12	0.396
Residuals	18	0.002891	0.0001606
- Gene RHD2a, P/N
	Df	Sum Sq	Mean Sq	F value	Pr(>F)
Time_days	7	6.96e-06	9.943e-07	1.04	0.442
Residuals	16	1.529e-05	9.558e-07
3 observations deleted due to missingness
- Gene pahE, P/N
	Df	Sum Sq	Mean Sq	F value	Pr(>F)
Time_days	7	3.933e-05	5.619e-06	1.722	0.174
Residuals	16	5.22e-05	3.262e-06
3 observations deleted due to missingness
- Gene rhd3a, Pyruvate
	Df	Sum Sq	Mean Sq	F value	Pr(>F)
Time_days	4	0.002035	0.0005089	4.218	0.0295	*
Residuals	10	0.001206	0.0001206
---
Signif. codes: 0 ‘***’ 0.001 ‘**’ 0.01 ‘*’ 0.05 ‘.’ 0.1 ‘ ’ 1
post-hoc test TukeyHSD
	diff	lwr	upr	p adj
3-0	0.022245	-0.00726954	0.0517596	0.171225
6-0	0.010426	-0.0190886	0.0399406	0.771349
9-0	0.0347796	0.00526503	0.0642941	0.0201422
12-0	0.0187071	-0.0108074	0.0482217	0.296571
6-3	-0.011819	-0.0413336	0.0176955	0.687328
9-3	0.0125346	-0.01698	0.0420491	0.642432
12-3	-0.00353789	-0.0330525	0.0259767	0.994042
9-6	0.0243536	-0.00516097	0.0538681	0.12091
12-6	0.00828113	-0.0212334	0.0377957	0.881535
12-9	-0.0160725	-0.045587	0.0134421	0.427751
- Gene RHD2a, Pyruvate
	Df	Sum Sq	Mean Sq	F value	Pr(>F)
Time_days	2	1.577e-06	7.887e-07	5.618	0.0422	*
Residuals	6	8.424e-07	1.404e-07
---
Signif. codes: 0 ‘***’ 0.001 ‘**’ 0.01 ‘*’ 0.05 ‘.’ 0.1 ‘ ’ 1
6 observations deleted due to missingness
post-hoc test TukeyHSD
	diff	lwr	upr	p adj
9-6	0.000689555	-0.00024917	0.00162828	0.139752
12-6	0.00100213	6.3407e-05	0.00194086	0.0388315
12-9	0.000312577	-0.000626148	0.0012513	0.591379
- Gene pahE, Pyruvate
	Df	Sum Sq	Mean Sq	F value	Pr(>F)
Time_days	2	6.855e-06	3.427e-06	2.505	0.162
Residuals	6	8.209e-06	1.368e-06
6 observations deleted due to missingness

## Sheet: E Arctic seawater
- DNA
	Df	Sum Sq	Mean Sq	F value	Pr(>F)
Sample_type	1	2308865	2308865	0.174	0.68893
Time_days	1	315732033	315732033	23.818	0.00179	**
Sample_type:Time_days	1	35621630	35621630	2.687	0.14517
Residuals	7	92792858	13256123
---
Signif. codes: 0 ‘***’ 0.001 ‘**’ 0.01 ‘*’ 0.05 ‘.’ 0.1 ‘ ’ 1
	Df	Sum Sq	Mean Sq	F value	Pr(>F)
Sample_type	1	2308865	2308865	0.144	0.71436
Time_days	1	315732033	315732033	19.67	0.00218	**
Residuals	8	128414488	16051811
---
Signif. codes: 0 ‘***’ 0.001 ‘**’ 0.01 ‘*’ 0.05 ‘.’ 0.1 ‘ ’ 1
Tukey multiple comparisons of means
95% family-wise confidence level
Fit: aov(formula = DNA_RHD2a_normalized_copies_mL ~ Sample_type + Time_days, data = df)
$Sample_type
	diff	lwr	upr	p adj
WAF_med-WAF_low	-920.1	-6514.56	4674.35	0.714363
$Time_days
	diff	lwr	upr	p adj
32-26	10705.6	5111.19	16300.1	0.002248
- RNA
	Df	Sum Sq	Mean Sq	F value	Pr(>F)
Sample_type	1	4991965	4991965	3.041	0.124703
Time_days	1	49287312	49287312	30.026	0.000926	***
Sample_type:Time_days	1	8998263	8998263	5.482	0.051746	.
Residuals	7	11490566	1641509
---
Signif. codes: 0 ‘***’ 0.001 ‘**’ 0.01 ‘*’ 0.05 ‘.’ 0.1 ‘ ’ 1
	Df	Sum Sq	Mean Sq	F value	Pr(>F)
Sample_type	1	4991965	4991965	1.949	0.2002
Time_days	1	49287312	49287312	19.245	0.00233	**
Residuals	8	20488829	2561104
---
Signif. codes: 0 ‘***’ 0.001 ‘**’ 0.01 ‘*’ 0.05 ‘.’ 0.1 ‘ ’ 1
Tukey multiple comparisons of means
95% family-wise confidence level
Fit: aov(formula = RNA_RHD2a_normalized_copies_mL ~ Sample_type + Time_days, data = df)
$Sample_type
	diff	lwr	upr	p adj
WAF_med-WAF_low	-1352.92	-3587.57	881.731	0.200202
$Time_days
	diff	lwr	upr	p adj
32-26	4229.81	1995.16	6464.46	0.0023969
- TtG ratio
	Df	Sum Sq	Mean Sq	F value	Pr(>F)
Sample_type	1	0.02605	0.02605	0.696	0.432
Time_days	1	4e-05	4e-05	0.001	0.975
Sample_type:Time_days	1	0.00462	0.00462	0.123	0.736
Residuals	7	0.26204	0.03743
